# Supplementary material for: Nitrogen Dense Distributions of Imidazole Grafted Dipyridyl Polybenzimidazole for a High Temperature Proton Exchange Membrane
Source: Polymers (Basel). 2022 Jun 28;14(13):2621. doi: 10.3390/polym14132621 (PMC9269216; doi:10.3390/polym14132621)
Supplement: Supplementary file 1 [file polymers-14-02621-s001.zip]

Archive with 1 entries (1 files):
- polymers-1786716-supplementary.pdf
